# Supplementary material for: Effects of Th1/Th17 and Th2 cytokines on lipid metabolism in differentiated keratinocytes
Source: Front Physiol. 2025 Feb 19;16:1387128. doi: 10.3389/fphys.2025.1387128 (PMC11880217; doi:10.3389/fphys.2025.1387128)
Supplement: Supplementary file 1 [file DataSheet1.zip]

Archive with 8 entries (8 files):
- Supplementary Data Sheet/1 Supplementary Material S1.pdf
- Supplementary Data Sheet/2 Supplementary Figures S1-S5.pdf
- Supplementary Data Sheet/Supplementary Table S1.docx
- Supplementary Data Sheet/Supplementary Table S2.docx
- Supplementary Data Sheet/Supplementary Table S3.xlsx
- Supplementary Data Sheet/Supplementary Table S4.docx
- Supplementary Data Sheet/Supplementary Table S5.xlsx
- Supplementary Data Sheet/Supplementary Table S6.xlsx
