# Supplementary material for: Effects of Th1/Th17 and Th2 cytokines on lipid metabolism in differentiated keratinocytes
Source: Front Physiol. 2025 Feb 19;16:1387128. doi: 10.3389/fphys.2025.1387128 (PMC11880217; doi:10.3389/fphys.2025.1387128)
Supplement: Supplementary file 1 [file DataSheet1.zip › Supplementary Data Sheet/Supplementary Table S3.xlsx]

## Sheet: Supplementary Table S3. Log2
Compound_Log2	Ctr 2d_Log2	Ctr 2d_Log2	Ctr 2d_Log2	Ctr 2d_Log2	Ctr 2d_Log2	Ctr 2d_Log2	HighCa 7d_Log2	HighCa 7d_Log2	HighCa 7d_Log2	HighCa 7d_Log2	HighCa 7d_Log2	HighCa 7d_Log2	HighCa+Th1/Th17 7d_Log2	HighCa+Th1/Th17 7d_Log2	HighCa+Th1/Th17 7d_Log2	HighCa+Th1/Th17 7d_Log2	HighCa+Th1/Th17 7d_Log2	HighCa+Th1/Th17 7d_Log2	HighCa+Th2 7d_Log2	HighCa+Th2 7d_Log2	HighCa+Th2 7d_Log2	HighCa+Th2 7d_Log2	HighCa+Th2 7d_Log2	HighCa+Th2 7d_Log2
Cholesterol	17.2252	17.094	17.2833	17.2042	17.7119	17.6804	18.1797	18.1243	18.0547	18.1855	18.1956	17.9303	17.8534	17.7708	17.8011	17.6225	17.7731	17.7536	18.1113	17.8103	18.4236	18.1637	18.2108	18.1684
CHS	9.56664	9.44487	9.25115	9.17109	9.64417	9.84014	11.9291	11.7992	11.895	12.023	12.3459	11.947	11.6895	11.6477	11.4844	11.529	11.6244	11.5905	11.9769	11.9903	12.5021	12.5317	12.2679	12.2133
Cer[NS]32:1	7.28646	7.20011	7.02309	7.0162	7.30537	7.23863	8.60429	8.48354	8.61756	8.86421	8.89977	8.75515	7.70211	7.81885	7.74255	7.73852	7.84429	7.83336	8.94863	8.97455	9.19906	9.1737	9.08172	8.99923
Cer[NS]34:1	10.6884	10.7104	10.6849	10.7956	11.0091	11.0178	11.9623	11.952	12.1176	12.3075	12.3958	12.0809	11.3386	11.396	11.3206	11.3034	11.2497	11.2128	12.356	12.3729	12.4223	12.5182	12.4522	12.3049
Cer[NS]36:1	6.63133	6.40979	6.24229	6.36273	6.53736	6.61644	7.45862	7.28392	7.21123	7.52584	7.72063	7.43851	7.39529	7.4393	7.31505	7.3252	7.19604	7.17921	7.48944	7.39318	7.66359	7.73075	7.49614	7.48416
Cer[NS]38:1	6.18933	6.14596	5.90673	6.04605	6.32913	6.36239	6.68641	6.63503	6.64383	6.85509	7.02998	6.60998	6.79396	6.70454	6.63731	6.4819	6.50768	6.46586	6.46496	6.44674	6.6693	6.68986	6.58151	6.69119
Cer[NS]40:1	8.30402	8.17436	8.15963	8.31059	8.47237	8.49856	8.61365	8.61114	8.58983	8.72338	8.93254	8.58237	8.98187	9.01411	8.96427	8.9441	8.87816	8.84602	8.74151	8.59702	8.921	8.92225	8.80526	8.71477
Cer[NS]42:1	9.6361	9.58652	9.53345	9.60367	9.93043	9.94867	9.6401	9.50673	9.55761	9.74302	10.0259	9.60167	10.5575	10.5249	10.3989	10.4358	10.3194	10.2701	9.63405	9.68267	9.84418	9.85611	9.89093	9.77903
Cer[NS]44:1	7.87545	7.96728	7.66437	7.82983	8.12432	8.11307	8.56396	8.4505	8.47252	8.63088	8.74376	8.44274	9.24278	9.28778	8.94674	9.06445	8.99941	8.9124	8.56197	8.55545	8.72724	8.79075	8.6424	8.70707
Cer[NS]46:1	6.96579	6.77717	6.47289	6.71465	6.94067	7.1287	7.09385	6.74517	6.95841	7.19451	7.30646	6.90052	7.34768	7.34533	7.01927	7.0188	6.98425	7.03358	6.29744	6.25115	6.46866	6.59522	6.28297	6.52889
Cer[NS]32:2	4.59453	4.60913	4.26878	4.43429	4.7182	4.79833	6.0031	5.72171	5.8282	6.01281	5.90743	5.75053	5.27086	5.32677	4.79575	5.01812	4.97463	5.0738	5.76328	5.70829	5.95757	6.00413	5.76382	5.87878
Cer[NS]34:2	7.78855	7.81071	7.72664	7.63213	8.02398	8.07696	9.89361	9.92929	10.034	10.1079	10.2269	9.94875	8.5117	8.62599	8.51124	8.46731	8.44003	8.46164	9.8713	9.82032	10.061	10.0473	9.91734	9.81684
Cer[NS]36:2	4.16343	4.19179	3.9367	3.85843	4.08544	4.13926	5.32468	5.44668	5.25339	5.2561	5.76908	5.29513	5.0219	5.11887	4.93778	5.24849	4.97096	5.13754	5.43472	5.32254	5.68218	5.75174	5.5506	5.52678
Cer[NS]38:2	4.28797	4.36772	3.76981	3.70803	3.98266	4.25251	4.93705	4.70504	4.61141	5.02472	5.06961	4.53742	4.79443	4.76222	4.64254	4.35444	4.32341	4.41114	5.07736	5.13562	5.20491	5.35973	5.25974	5.3556
Cer[NS]40:2	7.01049	6.94321	6.87158	6.9975	7.24844	7.28285	8.31109	8.24569	8.34179	8.55196	8.47942	8.28073	8.29559	8.3761	8.11598	8.21221	8.03295	8.17438	8.49354	8.45816	8.63582	8.66862	8.57115	8.57235
Cer[NS]42:2	10.4071	10.3883	10.3263	10.3838	10.796	10.8094	10.8946	10.7377	10.8662	10.9876	10.9076	10.6359	11.3274	11.3447	11.2477	11.2483	11.2082	11.2308	10.9327	10.9247	11.1614	11.1677	11.1094	11.0208
Cer[NS]44:2	7.88115	7.78216	7.24724	7.42507	7.79202	7.72573	8.48984	8.39493	8.41699	8.59751	8.5461	8.26302	8.99372	8.97353	8.63185	8.80742	8.60806	8.75662	8.49356	8.39926	8.6998	8.79994	8.60199	8.53323
Cer[NS]46:2	5.6142	5.49532	5.2028	5.3548	5.4421	5.60318	6.37936	6.06905	6.14257	6.51451	6.45479	6.24992	7.28606	7.30956	7.20111	7.14876	7.191	7.21608	7.13548	7.05804	7.43623	7.35605	7.43578	7.24957
Cer[NS]48:2	5.17256	5.07978	4.69832	4.85557	5.12139	5.25722	5.41184	5.05796	5.24427	5.49779	5.5256	5.16908	6.03499	6.01619	5.83903	5.90233	5.7683	5.99788	5.72983	5.65048	5.96441	6.04624	5.73396	5.83032
Cer[NDS]34:0	7.10646	7.16536	7.13696	7.20935	7.21409	7.34769	8.10909	8.32511	8.37759	8.56916	8.27148	8.10819	8.02571	8.11605	8.01802	8.09453	8.05772	8.02879	8.34928	8.2618	8.05035	8.05687	8.02084	8.0368
FA 12:0	13.379	13.7138	12.9739	13.114	13.6396	13.7988	14.0498	13.7273	14.3444	13.6377	13.9236	13.5789	14.1159	14.2313	13.6506	13.8887	12.9689	12.9676	12.6815	12.8665	12.6416	12.7348	12.3615	12.356
FA 14:0	14.0893	13.9638	13.5465	13.4453	14.1446	14.1261	14.3498	14.307	14.2022	14.3599	14.2893	14.0139	14.23	14.3324	14.1637	14.0827	13.7855	13.9806	13.486	13.3853	13.6672	13.6683	13.5908	13.5133
FA 15:0	11.3782	11.226	10.8928	10.8711	11.451	11.513	11.4796	11.2139	11.3413	11.7943	11.5621	11.0739	11.4422	11.5964	11.2459	11.1721	11.0719	11.2475	10.5952	10.679	10.4163	10.7221	10.868	10.5587
FA 16:1	13.3727	13.4347	13.0195	12.946	13.2623	13.346	14.0081	14.047	14.0659	14.283	14.215	13.8954	14.3363	14.3694	14.0215	14.0259	14.049	14.0445	13.7214	13.7924	13.8434	13.8536	14.0846	14.0228
FA 16:0	16.6514	16.4339	16.1233	15.987	16.8703	16.8295	17.1632	16.8234	16.4681	16.9051	16.9388	16.4842	16.8458	16.7247	16.6616	16.5365	16.4729	16.5529	16.2524	16.0466	16.1947	16.0898	15.9884	16.0091
FA 17:0	8.98143	9.67598	8.63856	8.78901	9.52273	9.7987	9.14645	8.55483	8.96028	9.50965	9.45834	9.14893	9.04707	9.64425	8.79741	9.23438	8.58953	8.80089	8.10191	8.72526	8.17425	8.26264	8.45353	8.4654
FA 18:2	13.1589	13.1667	12.0265	12.1164	12.6442	12.9332	13.2368	13.0253	12.8572	13.9032	13.246	12.7983	12.736	12.7882	12.6542	12.6186	12.5326	12.7381	12.5058	12.8761	12.2988	12.5838	12.3572	13.0611
FA 18:1	13.493	13.3312	13.1818	12.5724	13.7151	13.6715	14.36	14.398	14.3634	14.7823	14.7091	14.1339	14.405	14.37	14.2517	14.196	13.8291	14.2557	14.463	14.251	14.299	14.2816	14.2816	14.1754
FA 18:0	15.3186	15.7117	15.1413	15.2056	16.093	16.2033	16.1006	15.5035	15.5308	15.9769	16.1622	15.5833	15.5447	15.8352	15.3935	15.6931	15.1842	15.4015	15.08	15.2917	14.7982	14.9969	14.8546	14.9722
FA 20:1	8.94523	8.40127	6.44639	6.56881	7.95658	8.33864	7.13975	7.50099	8.31761	9.35143	9.73329	9.10244	6.8591	9.18436	6.36864	9.11101	6.5355	8.27144	8.36254	9.72743	8.4334	9.47936	9.32278	8.88587
FA 20:0	9.33524	6.39645	6.2584	7.77177	7.819	7.33701	6.27525	6.02047	7.32594	8.3681	8.59653	8.12427	6.1304	8.52923	5.63246	8.14352	5.71099	7.41488	5.38445	8.0938	5.6499	7.7766	6.96796	6.9161
FA 23:0	11.2587	11.1545	10.6443	10.8546	11.2074	11.2899	11.2605	10.9492	11.0464	11.3966	11.377	10.8198	11.0649	11.1529	10.6963	10.6984	10.7087	10.9348	9.92965	9.77942	10.2388	10.1001	10.1037	10.4413
FA 24:0	13.4456	13.2951	12.7139	12.7557	13.2398	13.2408	13.2762	12.9839	13.2543	13.3334	13.279	12.6585	12.7785	12.9732	12.6056	12.3435	12.574	12.7804	11.8547	11.8086	12.1349	12.0417	12.0248	12.5142
FA 25:0	12.4769	12.3047	11.7315	11.9863	12.4173	12.4799	12.4523	12.0836	12.1959	12.4967	12.4394	11.9389	12.1291	12.3366	11.7196	11.7908	11.9166	12.0454	11.3031	11.1953	11.5176	11.4338	11.3831	11.8148
FA 26:0	12.6025	12.5028	11.9567	12.0947	12.5558	12.5147	12.633	12.2748	12.5334	12.749	12.6647	12.2354	12.1958	12.2939	11.8364	11.7439	11.9005	12.0161	11.2122	11.212	11.42	11.2982	11.3642	11.72
FA 27:0	10.6024	10.5614	10.0011	10.1333	10.5126	10.5346	10.5399	10.1552	10.3273	10.7326	10.6204	10.0364	10.3535	10.4011	10.0563	9.87687	10.0901	10.2715	9.41281	9.39746	9.7592	9.71789	9.5961	10.0699
FA 28:0	10.8712	10.7979	10.2852	10.3472	10.8093	10.7436	10.6625	10.3902	10.7531	10.8428	10.6802	10.4126	10.6292	10.6739	10.2808	10.2285	10.2839	10.5673	9.64913	9.68028	9.98139	9.84584	9.89882	10.4069
FA 29:0	8.86054	8.73193	8.29416	8.40418	8.69163	8.7741	8.46762	8.08567	8.08575	8.4355	8.71275	7.92961	8.39612	8.44653	7.86242	8.18136	8.00941	8.23148	7.46758	7.47865	7.68639	7.7086	7.71762	7.87445
FA 30:0	9.45866	9.42967	8.80936	9.09483	9.38315	9.39798	9.24192	9.0314	9.19765	9.33009	9.4421	9.10136	9.29099	9.21362	9.05726	8.84152	8.95523	9.14764	8.52171	8.19194	8.67276	8.4149	8.48276	9.02789
FA 22:1	8.7441	8.51975	8.2001	8.39029	8.6551	8.78341	10.09	10.1645	10.1319	10.2437	10.258	9.88756	9.55864	9.56003	9.14737	9.16253	9.33114	9.55563	10.0556	10.0615	10.3893	10.2258	10.3314	10.4618
FA 24:1	10.1963	9.9871	9.68616	9.76711	9.91907	9.84982	11.3111	11.3633	11.2683	11.5855	11.5427	11.0873	10.7877	10.8573	10.5206	10.5949	10.5947	10.7243	11.3643	11.3858	11.4877	11.459	11.6083	11.5621
FA 26:1	11.2763	11.2395	11.0315	11.0995	11.34	11.2357	11.9602	11.9322	12.0457	12.334	12.2158	11.8284	11.6514	11.9105	11.4039	11.3258	11.6007	11.8173	11.9604	11.948	12.0886	12.0377	12.1442	12.0531
FA 28:1	10.1528	10.0568	9.85734	10.0352	10.2989	10.1542	10.1233	10.2395	10.0998	10.487	10.4696	10.0892	10.1297	10.2962	10.0073	9.97818	9.99744	10.2535	10.1003	10.023	10.1457	9.98972	10.2966	10.1928
FA 30:1	10.2044	10.1001	9.83432	9.92845	10.222	10.1712	9.92249	9.72621	9.79432	10.0268	10.0978	9.58065	9.93562	9.90573	9.62407	9.57853	9.63221	9.99765	9.65451	9.6114	9.75979	9.64858	9.91605	9.76604
PC 30:1	11.5185	11.7687	12.0084	12.0406	12.5884	12.6222	11.2044	11.296	11.6503	11.7099	11.9814	11.8338	11.3137	11.387	11.5574	11.5029	11.5523	11.6821	11.4445	11.4827	11.8508	11.819	11.8052	11.7746
PC 30:0	11.9161	12.223	12.2883	12.392	12.9185	12.9621	11.9448	12.0619	12.271	12.313	12.6699	12.4367	11.3047	11.4329	11.4235	11.4848	11.5322	11.8942	11.886	11.9023	12.2672	12.3785	12.373	12.3876
PC 32:2	11.8815	12.1745	12.3326	12.3256	12.8631	12.8436	11.9714	12.0417	12.4003	12.4357	12.6641	12.4959	12.1404	12.2198	12.3631	12.2353	12.2002	12.4844	12.0196	12.0811	12.4117	12.4508	12.4128	12.4553
PC 32:1	14.0114	14.3492	14.4882	14.5299	14.9695	14.9515	14.0182	14.0017	14.4085	14.4527	14.4901	14.2907	13.9684	13.9756	13.9362	14.0889	14.115	14.2828	14.0685	14.1276	14.3799	14.4185	14.4702	14.4016
PC 32:0	11.9081	12.1824	12.4468	12.4786	12.9122	12.9062	12.0651	12.1149	12.4414	12.4904	12.7874	12.5037	11.6965	11.8054	11.7923	11.7616	11.9021	11.9462	11.9845	12.0275	12.426	12.4041	12.4294	12.416
PC 34:5	10.4315	10.7848	11.4239	11.3425	11.8768	11.7737	10.4907	10.7077	11.195	11.2096	11.3097	10.9548	10.6951	10.7456	10.9621	11.2019	11.2442	11.4889	10.4018	10.467	10.7366	10.7287	10.7275	10.7397
PC 34:4	12.4902	12.7381	13.3812	13.3151	13.8014	13.7618	12.4181	12.6733	13.2274	13.3265	13.5643	13.2568	12.3847	12.4353	12.6202	12.8839	13.0336	13.1299	12.4297	12.4671	12.7876	12.7701	12.7161	12.7504
PC 34:3	10.3539	10.7776	11.0943	11.0307	11.6992	11.6107	10.9202	10.9938	11.5383	11.5434	11.6856	11.3146	10.539	10.6254	10.8982	10.9385	11.1235	11.4776	10.5629	10.761	11.1944	11.098	11.0852	11.165
PC 34:2	14.0024	14.3333	14.4219	14.428	14.8934	14.8999	14.7541	14.8023	15.1509	15.1997	15.4143	15.1399	14.465	14.5548	14.715	14.6353	14.7818	14.9282	14.6646	14.6739	15.0304	15.0205	15.0084	15.0618
PC 34:1	14.4064	14.7518	14.9826	15.0257	15.449	15.4183	15.0582	15.166	15.5119	15.5683	15.7286	15.4615	14.7152	14.6944	14.9609	15.0643	15.097	15.3442	14.8856	14.8887	15.2016	15.2512	15.2091	15.2482
PC 36:6	8.72536	8.99971	9.90619	9.98551	10.2947	10.2647	10.55	10.8153	10.9647	11.1303	11.1736	10.889	9.97498	10.1273	10.1495	10.1646	10.378	10.4492	9.42453	9.56971	9.687	9.69509	9.5913	9.7659
PC 36:5	12.3183	13.0199	13.0018	12.8685	13.2662	13.3268	13.3675	13.6451	13.8252	13.9089	13.9705	13.6056	12.98	13.1108	13.4318	13.5685	13.6199	13.7426	12.9137	12.6646	13.0588	12.9918	13.0109	13.0864
PC 36:4	12.7793	13.4102	13.3945	13.5694	13.6937	13.874	13.6352	13.9177	14.0881	14.1983	14.2407	13.8881	13.2902	13.4205	13.5651	13.8203	13.8326	14.0079	13.0385	12.8995	13.1492	13.3689	13.3741	13.4266
PC 36:3	10.5136	11.0749	10.9949	11.0085	11.3186	11.3188	11.9473	11.8563	12.3205	12.384	12.3487	12.0704	11.4653	11.5816	11.8736	11.9025	12.0238	12.233	11.8126	11.8152	12.103	12.1007	12.0681	12.0957
PC 36:2	13.7216	14.0808	14.0927	14.0866	14.47	14.5022	15.3556	15.4937	15.7527	15.7694	15.8461	15.6398	14.6217	14.7471	14.934	14.9363	14.991	15.1509	15.3106	15.3271	15.6245	15.6379	15.5953	15.6315
PC 36:1	11.6821	12.0161	12.1059	12.1699	12.5706	12.5487	13.1423	13.3235	13.5778	13.61	13.5934	13.2985	12.9931	13.0781	13.2223	13.2008	13.3011	13.3325	13.0083	13.0526	13.3625	13.3627	13.3345	13.3566
PC 38:6	8.35586	8.98255	9.11869	9.09383	9.47713	9.45381	10.2939	10.2752	10.5508	10.5904	10.4933	10.2523	9.05562	9.22155	9.56865	9.37169	9.68555	9.71988	9.19892	9.06655	9.5465	9.53322	9.52082	9.46374
PC 38:5	11.876	12.7166	12.9718	12.9284	13.3309	13.2649	13.9809	14.2197	14.539	14.5379	14.6066	14.3077	13.1152	13.2537	13.6322	13.5451	13.6401	13.7509	13.725	13.5893	13.8905	13.7831	13.7721	13.856
PC 38:4	9.93107	10.8054	10.8102	10.877	11.2401	11.2067	11.8671	11.9908	12.2838	12.3065	12.298	12.0215	11.3063	11.5456	11.8096	11.8009	11.9854	12.0902	11.1337	11.0276	11.142	11.2486	11.1923	11.1803
PC 38:3	7.93229	8.41331	8.00468	8.11193	8.45735	8.43134	9.79182	9.74009	9.93492	9.96581	10.0294	9.71993	9.1137	9.21566	9.39891	9.36179	9.33268	9.37947	9.21991	9.14081	9.47289	9.3413	9.38524	9.22055
PC 38:2	9.58457	9.92388	10.0131	10.0139	10.3422	10.2617	11.3581	11.564	11.8413	11.8757	11.8212	11.7095	10.5959	10.6687	10.7477	10.9678	11.0454	11.1092	11.6749	11.6314	11.9103	11.9652	11.9146	11.9516
PC 38:1	7.56163	7.93055	7.60599	7.65603	8.02688	8.00838	8.92896	8.9522	8.99878	9.22556	9.22877	8.73455	8.59167	8.55732	8.45837	8.37597	8.64945	8.7789	8.98462	8.98067	9.31569	9.23455	9.20389	9.27903
PC 40:6	9.93041	10.702	11.0351	10.889	11.3601	11.2511	11.8365	12.1366	12.3949	12.3276	12.406	12.0246	11.348	11.4006	11.8464	12.0841	12.1167	12.1823	11.2007	11.0463	11.33	11.2047	11.2371	11.2366
PC 40:5	7.91029	8.44939	8.12514	8.2806	8.58025	8.47322	9.6647	9.61264	9.79749	9.78782	9.73635	9.62564	8.94805	9.20333	9.2545	9.14086	9.2817	9.37323	9.35481	9.32168	9.69335	9.62085	9.64677	9.67706
PC 40:4	9.58723	9.93686	10.0649	10.0394	10.3635	10.461	11.371	11.564	11.8413	11.8757	12.0116	11.7536	10.7619	10.8867	11.0015	10.8991	11.0013	11.1902	11.646	11.5926	11.9203	11.9567	11.8711	11.8761
PE 31:2	9.75239	9.64531	9.53553	9.47868	9.78629	9.7758	8.48669	8.38006	8.42652	8.618	8.7404	8.28263	8.53849	8.71338	8.71153	8.77166	8.63217	8.64567	8.64207	8.49109	8.82428	8.86953	8.60203	8.92602
PE 32:2	10.0226	9.94712	9.72878	9.77903	10.1435	10.1477	8.47564	8.37647	8.4135	8.68816	8.57396	8.26879	9.32087	9.25544	9.24505	9.3134	9.112	9.26437	8.56443	8.52146	8.91557	8.87778	8.6385	8.86296
PE 32:1	11.0764	11.0237	10.8531	10.8693	11.1654	11.0932	9.74906	9.66502	9.74955	9.83054	9.90894	9.67325	9.95214	10.0714	9.93581	9.90038	9.8767	9.88092	9.6849	9.79426	10.102	10.1038	9.86629	10.2224
PE 32:0	8.44994	8.416	8.03946	8.05912	8.51866	8.40091	7.86965	7.7425	7.82393	8.13959	8.1836	7.80071	7.93543	7.8941	7.58373	7.74564	7.81868	7.70884	7.64231	7.6274	7.93301	7.63713	7.51476	7.87875
PE 33:2	11.1479	11.0754	10.9968	11.0071	11.2722	11.3427	10.6527	10.5982	10.5471	10.7329	10.8138	10.486	10.5424	10.593	10.4974	10.5768	10.5011	10.4804	10.4448	10.4993	10.7983	10.7381	10.4698	10.8084
PE 34:4	10.6529	10.5986	10.5318	10.5799	10.9088	10.9038	9.19126	9.15896	9.05401	9.40448	9.63833	9.14314	9.47293	9.42659	9.39068	9.52185	9.50512	9.51744	9.56	9.48585	10.0123	9.94988	9.74345	9.88573
PE 34:3	9.06561	9.00308	8.69551	8.82422	9.34915	9.16712	8.19142	8.16293	8.23713	8.7028	8.73975	8.41432	8.52561	8.70444	8.62175	8.48327	8.6916	8.70046	8.3059	8.36109	8.54642	8.45026	8.56901	8.95658
PE 34:2	13.0969	12.8622	12.9588	12.8721	13.1832	13.1743	12.4387	12.4749	12.4011	12.5611	12.631	12.3704	8.5709	8.71367	8.65803	8.73067	8.54799	8.5521	8.40603	8.41474	8.74963	8.86374	8.53936	8.92106
PE 34:1	12.6103	12.5815	12.4217	12.4769	12.691	12.6033	12.055	12.0562	11.9897	12.1338	12.2107	11.9289	12.7105	12.7676	12.6574	12.5473	12.504	12.5311	12.1916	12.3971	12.7116	12.6374	12.4902	12.7557
PE 34:0	9.01137	8.81241	8.79799	8.82008	9.30612	8.81424	8.58336	8.78482	8.70251	8.87652	8.82353	8.46287	12.0587	12.0868	11.9246	12.0664	11.9229	11.8949	11.9633	11.9132	12.2567	12.22	12.0282	12.2945
PE 36:5	12.6585	12.5635	12.635	12.703	12.9389	13.0285	12.0031	12.0618	12.0186	12.1614	12.3885	12.0799	12.6661	12.6641	12.5363	12.6433	12.4639	12.5671	12.8348	12.8374	13.1256	13.0495	12.8843	13.1454
PE 36:4	12.2374	12.227	12.1423	12.0736	12.5595	12.6396	11.6161	11.6639	11.6091	11.786	12.0124	11.6521	11.4655	11.5684	11.4439	11.505	11.5559	11.4134	11.6289	11.6329	11.9144	12.0397	11.8047	12.1087
PE 36:3	10.3022	10.0845	10.1413	10.2701	10.6345	10.4589	10.2561	10.4341	10.3054	10.5339	10.4367	10.2258	10.151	10.2795	10.0984	9.93761	9.93773	10.0281	10.0738	10.2036	10.5249	10.4577	10.3188	10.5747
PE 36:2	13.7778	13.6239	13.4841	13.52	13.8192	13.7487	13.9928	13.9764	13.9324	14.0588	14.1556	13.8373	13.5908	13.5416	13.4108	13.5734	13.2923	13.376	13.8365	13.8967	14.232	14.1785	13.9569	14.2617
PE 36:1	11.8407	11.8045	11.7005	11.69	11.8828	11.8796	12.1511	12.1546	12.0779	12.2765	12.3127	12.0583	11.8251	11.85	11.7117	11.8334	11.6612	11.737	11.8222	11.808	12.1023	12.0615	11.9317	12.1655
PE 36:0	8.19131	8.18322	8.02965	8.06524	8.24189	8.19981	8.42214	8.40999	8.33273	8.51802	8.57538	8.21713	8.23829	8.1913	8.09711	8.24793	8.04495	8.09161	8.04597	8.03809	8.19675	8.20706	8.05825	8.32309
PE 38:6	9.56631	9.74939	9.62957	9.76604	10.0345	10.433	10.1048	10.3471	10.0039	10.3644	10.4793	10.0842	9.62032	9.6678	9.881	9.90554	9.8001	9.95991	9.75628	9.74212	10.1139	10.3842	10.1073	10.4406
PE 38:5	13.2175	13.2072	13.291	13.3065	13.7006	13.7032	13.6881	13.7295	13.6665	13.9934	14.0784	13.7453	13.1395	13.1877	13.1589	13.2101	13.1471	13.1469	12.9154	13.3724	13.8168	13.6215	13.6507	13.6251
PE 38:4	11.3317	11.2855	10.941	11.0282	11.431	11.2379	11.4835	11.3698	11.5036	11.645	11.835	11.5154	10.9981	10.9136	11.021	11.1589	10.8892	11.0139	10.349	10.8739	11.235	11.1788	11.1399	11.475
PE 38:3	8.94752	8.86994	8.53968	8.66228	9.11571	9.06606	9.66924	9.763	9.64582	9.83375	9.94046	9.61018	9.33166	9.33776	9.23733	9.33601	9.18923	9.30496	9.50646	9.46799	9.7646	9.7026	9.40447	9.84699
PE 38:2	9.28209	9.18156	9.10751	9.11158	9.36463	9.25287	10.5395	10.5508	10.4311	10.6359	10.6519	10.3401	9.93227	9.99745	9.69707	9.82822	9.75008	9.72572	10.5395	10.4499	10.628	10.5822	10.5571	10.7889
PE 40:6	8.51932	8.4933	8.50185	8.5077	8.86933	8.85235	9.38313	9.44379	9.40871	9.60414	9.72404	9.47214	8.80207	8.92422	8.30699	8.94624	8.3146	8.50312	8.79638	9.16729	9.28595	9.45057	9.07725	9.34495
PE 40:5	9.18896	9.0798	8.96755	9.15909	9.48998	9.45159	10.1887	10.4246	10.3273	10.5215	10.7452	10.4199	9.42375	9.27394	9.5346	9.71731	9.51384	9.66926	9.87465	9.91899	10.2671	10.1935	10.0599	10.4131
PE 40:2	7.29684	7.18477	6.87839	7.14759	7.32451	7.22496	8.57508	8.78991	8.50916	8.80485	8.83326	8.44186	7.86687	7.88034	7.64403	7.71876	7.69593	7.55448	8.35634	8.44629	8.48105	8.46869	8.36888	8.59858
PE 42:5	6.83996	6.85573	6.73878	6.96259	7.19236	7.0151	8.33124	8.51252	8.38416	8.62906	8.75456	8.37288	7.37229	7.23499	7.34647	7.64664	7.4647	7.34111	7.71351	7.82395	7.89671	7.74661	7.89561	8.16018
SM 32:1;O2	9.0229	9.0717	8.96851	8.97999	9.34819	9.34888	10.1132	10.0107	10.1443	10.2714	10.4057	10.0566	9.20782	9.29234	9.14652	9.2031	9.04243	9.07609	9.83243	9.86569	10.4723	10.4569	10.1147	10.0888
SM 34:1;O2	12.716	12.742	12.7081	12.7036	13.0756	13.0372	13.5906	13.4701	13.5649	13.7548	13.8553	13.4447	13.0701	13.1057	13.0232	13.0048	12.969	12.9433	13.1934	13.2281	13.84	13.8243	13.4433	13.4912
SM 36:1;O2	6.3002	6.35908	6.33482	6.34624	6.79415	6.70695	6.80919	6.85098	6.94886	7.18274	7.1872	6.9098	6.61236	6.54947	6.50324	6.45695	6.59201	6.55285	6.39788	6.49576	7.11176	7.10122	6.7757	6.72431
SM 38:1;O2	8.01345	8.71134	9.07682	9.08876	9.61952	9.6012	8.4038	9.08277	9.50159	10.0238	10.0709	9.64202	8.16439	8.3005	8.50856	8.76994	8.77798	8.81395	8.17375	8.43326	8.9008	8.86984	8.91723	8.96926
SM 40:1;O2	8.24144	8.2919	8.33162	8.2808	8.66913	8.58908	8.55062	8.35534	8.52597	8.85244	8.95494	8.41268	8.61191	8.762	8.46116	8.52061	8.4744	8.57764	8.20065	8.38323	8.966	8.95427	8.61036	8.61415
SM 42:1;O2	9.1693	9.21681	9.14545	9.18667	9.60074	9.49569	9.72441	9.68205	9.75195	10.0553	10.1701	9.80424	10.2533	10.2665	9.94491	10.0156	9.94919	10.2539	9.40099	9.38418	10.0839	10.1195	9.78776	9.81449
SM 44:1;O2	5.79899	5.87802	5.99933	5.98665	6.38522	6.30449	7.30948	7.40877	7.57945	7.71013	7.84276	7.41459	7.91479	7.94381	7.73983	7.7395	7.75169	7.8675	7.30755	7.40883	7.98353	8.00373	7.67418	7.75789
SM 34:2;O2	8.86254	8.98078	8.77497	8.64781	9.15822	9.14228	10.9091	10.8509	11.0159	11.2295	11.2799	10.8496	9.93827	10.0452	9.90061	9.92657	9.72934	9.8066	10.616	10.6152	11.0694	11.0297	10.7629	10.7066
SM 36:2;O2	5.04873	5.54265	6.2794	6.31135	6.90238	6.90292	6.68694	7.07826	7.5539	7.93296	7.9155	7.41659	6.24375	6.39076	6.66359	6.63514	6.83746	6.74138	6.99662	7.15425	7.70707	7.79713	7.43857	7.46019
SM 38:2;O2	5.61807	5.68727	5.94413	5.92895	6.43851	6.27679	5.65061	5.81205	6.37786	6.87602	6.66321	6.10921	5.27286	5.29156	5.7579	5.79434	6.0165	6.21298	5.595	5.60643	6.26524	6.2214	5.92168	5.90668
SM 40:2;O2	7.66818	7.72947	7.78724	7.75828	8.22496	8.141	8.61166	8.53204	8.63475	8.8871	8.95212	8.68996	8.24179	8.29864	8.13437	8.16928	8.18005	8.16998	8.45626	8.47232	9.04766	9.02282	8.70284	8.6979
SM 42:2;O2	10.5743	10.6263	10.6642	10.6379	11.061	11.0015	10.8428	10.7952	10.9324	11.1392	11.3064	10.9926	11.0955	11.104	11.0469	11.027	11.0422	11.0259	10.695	10.7678	11.2804	11.3583	10.9552	11.0113
SM 44:2;O2	7.15871	7.20604	7.28139	7.31246	7.73663	7.72172	8.56147	8.58076	8.75172	8.8897	9.04964	8.68134	8.71786	8.77843	8.63991	8.59693	8.68847	8.66665	8.40645	8.36523	9.09272	9.11702	8.72353	8.73692
Supplementary Table S3. Log2 transformed concentration values of lipid analytes used for the statistical analysis
