# Supplementary material for: Effects of Th1/Th17 and Th2 cytokines on lipid metabolism in differentiated keratinocytes
Source: Front Physiol. 2025 Feb 19;16:1387128. doi: 10.3389/fphys.2025.1387128 (PMC11880217; doi:10.3389/fphys.2025.1387128)
Supplement: Supplementary file 1 [file DataSheet1.zip › Supplementary Data Sheet/Supplementary Table S5.xlsx]

## Sheet: Supplementary Table S5
Compound	Mass	Retention Time	p ( [Th1/Th17] vs [Th2] vs [Ctr] )	p (Corr) ( [Th1/Th17] vs [Th2] vs [Ctr] )	p ([Th2] vs [Th1/Th17])	p ([Ctr] vs [Th1/Th17])	p ([Ctr] vs [Th2])	FC ([Th1/Th17] vs [Ctr])	Log FC ([Th1/Th17] vs [Ctr])	FC (abs) ([Th1/Th17] vs [Ctr])	Regulation ([Th1/Th17] vs [Ctr])	FC ([Th2] vs [Ctr])	Log FC ([Th2] vs [Ctr])	FC (abs) ([Th2] vs [Ctr])	Regulation ([Th2] vs [Ctr])
FA 14:0	285.2	16.087	0.0107466	0.0267769			0.010248	-1.15413	-0.206801	1.15413	down	-1.6928	-0.759412	1.6928	down
FA 15:0	299.2	17.715	0.00840426	0.0228443	0.0306879		0.0103842	-1.08539	-0.118211	1.08539	down	-1.65743	-0.728948	1.65743	down
FA 16:1n-7	311.3	18.874	0.00274197	0.00987769		0.048015	0.00225741	-1.58938	-0.66846	1.58938	down	-2.09843	-1.06931	2.09843	down
FA 20:0	369.3	24.855	0.0197316	0.0424442	0.0248858			1.04948	0.0696702	1.04948	up	-1.35699	-0.440407	1.35699	down
FA 20:1n-9	367.2	24.486	0.00862086	0.0230146		0.00773831		1.7961	0.84487	1.7961	up	1.19639	0.258687	1.19639	up
FA 22:0	397.3	27.378	0.0117033	0.0284734	0.00916639			1.2229	0.290306	1.2229	up	-1.32345	-0.404307	1.32345	down
FA 24:0	425.7	29.711	0.0207549	0.0440122	0.0470306	0.0297256		2.10388	1.07305	2.10388	up	1.06388	0.0893402	1.06388	up
FA 27:0	410.412	27.58	0.00888037	0.023089			0.00680085	-1.4306	-0.516625	1.4306	down	-2.22889	-1.15632	2.22889	down
FA 30:0	452.459	28.64	0.0130291	0.0301993			0.0101075	-1.34006	-0.422297	1.34006	down	-1.95284	-0.965575	1.95284	down
Cholesterol	458.4	32.627	0.000975184	0.00490406	0.00085976	0.0279532		1.27074	0.345665	1.27074	up	-1.16342	-0.218377	1.16342	down
Sterol-like 458	458	33.273	0.00233259	0.00905771	0.014761	0.00268509		1.49433	0.579498	1.49433	up	1.08911	0.123146	1.08911	up
Sterol-like 498	498	34.525	0.0014211	0.00634193	0.00163252	0.0111269		1.4673	0.553164	1.4673	up	-1.11987	-0.163328	1.11987	down
Sterol-like 500	500	34.1	0.000147792	0.00105214	0.000254805	0.0291166	0.0271398	1.321	0.401631	1.321	up	-1.32562	-0.406672	1.32562	down
HexCer 34:1;O2	699.564	26.04	1.17892e-05	0.000117499	0.00038793	0.000184142		-6.5276	-2.70655	6.5276	down	-1.5652	-0.64635	1.5652	down
HexCer 38:1;O2	755.628	27.54	0.00727127	0.0211079	0.0423308	0.00729059		-3.79912	-1.92567	3.79912	down	-1.39736	-0.482699	1.39736	down
HexCer 40:1;O2	783.66	28.18	9.34024e-06	9.97404e-05	0.000298793	0.000183291		-2.72078	-1.44402	2.72078	down	-1.23129	-0.300173	1.23129	down
HexCer 42:1;O2	811.697	28.71	0.00191082	0.00793522	0.0381452	0.00160494		-2.98692	-1.57866	2.98692	down	-1.50522	-0.589974	1.50522	down
HexCer 44:1;O2	839.728	29.17	8.30129e-06	9.36404e-05	0.000385509	0.000181305		-6.64651	-2.7326	6.64651	down	-1.65696	-0.728537	1.65696	down
HexCer 46:1;O2	867.762	29.8	8.28429e-05	0.000651843	0.0090473	0.000218362	0.0471342	-2.93055	-1.55117	2.93055	down	-1.58907	-0.668182	1.58907	down
HexCer 40:2;O2	781.646	27.67	0.00100049	0.00490406		0.000823976		-2.48981	-1.31604	2.48981	down	-1.58583	-0.665235	1.58583	down
HexCer 42:2;O2	809.68	28.18	0.00273876	0.00987769		0.00229457	0.0437469	-2.76001	-1.46467	2.76001	down	-1.91151	-0.934716	1.91151	down
HexCer 44:2;O2	837.713	28.69	0.0104829	0.0263394		0.0131465	0.0349898	-3.00881	-1.5892	3.00881	down	-2.54379	-1.34698	2.54379	down
HexCer 48:2;O2	893.77	29.93	0.000102876	0.000769002		0.000936095	0.000295599	-1.75958	-0.81523	1.75958	down	-1.96357	-0.973482	1.96357	down
Cer[NS]36:2	563.528	27	0.00885332	0.023089	0.0158554	0.0192855		2.31193	1.2091	2.31193	up	-1.0274	-0.0389938	1.0274	down
Cer[NS]43:2	661.638	29.07	0.011989	0.028909	0.0138685	0.0440907		2.23951	1.16318	2.23951	up	-1.19701	-0.259429	1.19701	down
Cer[NS]47:2	717.696	30.47	0.0141385	0.0317061	0.0124295			2.34358	1.22871	2.34358	up	-1.49278	-0.578003	1.49278	down
Cer[NS]49:2	745.733	31.38	0.00241144	0.00912684	0.00194276			1.82815	0.870385	1.82815	up	-2.47939	-1.30998	2.47939	down
Cer[NS]32:1	509.481	25.9	0.00822731	0.0227649	0.0112515	0.0257814		2.50744	1.32622	2.50744	up	-1.141	-0.190302	1.141	down
Cer[NS]33:1	523.494	26.35	0.00884603	0.023089	0.00895745	0.0470118		1.77783	0.830119	1.77783	up	-1.20405	-0.267893	1.20405	down
Cer[NS]34:1	537.513	26.76	0.00523095	0.0168178	0.00954959	0.0127089		2.32263	1.21576	2.32263	up	-1.03747	-0.0530635	1.03747	down
Cer[NS]35:1	551.529	27.16	0.000518384	0.00303915	0.000556188	0.0121141		1.89929	0.925463	1.89929	up	-1.38646	-0.47141	1.38646	down
Cer[NS]38:1	593.576	28.14	0.0127419	0.0299987	0.0158341	0.0407018		1.87448	0.906487	1.87448	up	-1.11925	-0.162539	1.11925	down
Cer[NDS]32:0	511.495	26.24	0.000139294	0.00101583	0.000277505	0.00321605		2.25887	1.1756	2.25887	up	-1.40447	-0.490024	1.40447	down
Cer[NDS]34:0	539.527	27.05	0.00238772	0.00912684	0.00369365	0.00883158		2.69718	1.43145	2.69718	up	-1.1347	-0.182305	1.1347	down
Cer[NP]42:0	667.643	28.95	0.0144752	0.0320598	0.0396222	0.0194295		1.67413	0.743413	1.67413	up	1.06317	0.0883713	1.06317	up
Cer[NP]44:0	695.674	29.57	0.0122988	0.0291852	0.0340751	0.0169153		1.68993	0.756967	1.68993	up	1.06146	0.086051	1.06146	up
Cer[NP]48:0	751.726	30.9	0.00578957	0.0180195	0.00566735	0.0388754		2.81142	1.4913	2.81142	up	-1.45074	-0.536787	1.45074	down
Cer[NP]49:0	765.755	31.59	0.0136329	0.0311162	0.0108685			1.45069	0.536743	1.45069	up	-1.74461	-0.802907	1.74461	down
Cer[NP]50:0	779.756	31.89	0.000785088	0.00419181	0.00100416	0.00636691		2.47526	1.30758	2.47526	up	-1.27727	-0.353062	1.27727	down
Cer[AH]44:1	709.657	29.28	0.0100674	0.0255098	0.00803261			1.53375	0.617061	1.53375	up	-1.31993	-0.400466	1.31993	down
Cer[NH]40:1	637.597	27.95	0.00916311	0.0236187	0.0177859	0.0181841		3.06447	1.61564	3.06447	up	-1.00405	-0.00583576	1.00405	down
Cer[NH]42:1	665.627	28.49	0.00174946	0.00736743	0.00266049	0.00731633		2.72816	1.44793	2.72816	up	-1.1569	-0.210259	1.1569	down
Cer[NH]43:1	679.646	28.75	0.00789437	0.0221092	0.00595752			1.53385	0.617153	1.53385	up	-1.52114	-0.605151	1.52114	down
Cer[NH]44:1	693.659	29.04	0.00425149	0.0142831	0.00692045	0.0125392		2.81399	1.49262	2.81399	up	-1.09864	-0.135717	1.09864	down
Cer[NH]45:1	707.677	29.34	0.00223356	0.00894927	0.00175619			1.49061	0.575903	1.49061	up	-1.70494	-0.769722	1.70494	down
Cer[NH]46:1	721.692	29.68	0.00264264	0.00987674	0.00361123	0.0115291		2.41064	1.26942	2.41064	up	-1.16752	-0.223451	1.16752	down
Cer[AS]34:1	553.507	26.36	0.00541508	0.0172246	0.0122044	0.010509		1.68601	0.753611	1.68601	up	1.01166	0.0167294	1.01166	up
Cer[EODS]68:2	1042	41.1	0.00663505	0.0196424	0.00716558	0.0336539		2.39738	1.26146	2.39738	up	-1.27833	-0.354257	1.27833	down
Cer[EOP]64:2	1001.93	34.57	0.0135667	0.0311162	0.0109432			1.64218	0.715615	1.64218	up	-1.37102	-0.455252	1.37102	down
Cer[EOP]66:2	1029.95	36.34	0.0035221	0.0122454	0.00294988	0.0489515		2.20575	1.14127	2.20575	up	-1.5469	-0.629384	1.5469	down
Cer[EOP]68:2	1057.98	38.93	0.00113814	0.00548879	0.00112472	0.0156383		2.17571	1.12149	2.17571	up	-1.39703	-0.482362	1.39703	down
TG 40:2	690.58	30.2	0.012111	0.0289696	0.0357123	0.0160042		1.4697	0.555523	1.4697	up	1.051	0.0717597	1.051	up
TG 40:0	694.611	31.5	0.0205787	0.0439502	0.0173308			1.44234	0.528411	1.44234	up	-1.22408	-0.2917	1.22408	down
TG 42:2	718.611	30.94	0.0142094	0.0317061	0.0157776			2.11761	1.08244	2.11761	up	-1.20254	-0.266082	1.20254	down
TG 42:1	720.627	31.66	0.00224161	0.00894927	0.00197112		0.032338	1.42217	0.508094	1.42217	up	-1.99817	-0.998683	1.99817	down
TG 42:0	722.643	32.57	1.72408e-05	0.00016629	0.000186956	0.000573406		1.95232	0.965188	1.95232	up	-1.2731	-0.348341	1.2731	down
TG 44:3	744.627	31.25	0.000737827	0.0040111	0.000792628	0.0106856		1.71622	0.779234	1.71622	up	-1.24866	-0.320385	1.24866	down
TG 44:2	746.643	31.94	1.61784e-07	3.45525e-06	0.00017785	0.000178707		2.61715	1.388	2.61715	up	-1.24649	-0.317873	1.24649	down
TG 44:1	748.659	32.86	1.02261e-08	3.42639e-07	0.00017784	0.000177845		2.7303	1.44906	2.7303	up	-1.19182	-0.253162	1.19182	down
TG 44:0	750.674	34.04	2.18258e-05	0.000197357	0.000191966	0.000527417		2.17003	1.11771	2.17003	up	-1.26599	-0.340267	1.26599	down
TG 46:3	772.658	32.26	2.29722e-07	4.29294e-06	0.000177849	0.000184289	0.0383372	2.471	1.30509	2.471	up	-1.42699	-0.512974	1.42699	down
TG 46:2	774.675	33.2	1.17812e-10	2.4236e-08	0.00017784	0.00017784	0.00618355	2.7667	1.46817	2.7667	up	-1.33708	-0.419089	1.33708	down
TG 46:1	776.691	34.44	2.86938e-09	1.87341e-07	0.00017784	0.000177842	0.0352746	2.66579	1.41457	2.66579	up	-1.30148	-0.38015	1.30148	down
TG 46:0	778.706	35.98	0.00120893	0.00573761	0.000970273			1.45735	0.543347	1.45735	up	-1.43032	-0.516342	1.43032	down
TG 47:2	788.69	33.96	0.0059616	0.0180195	0.00487848			1.69296	0.759545	1.69296	up	-1.35901	-0.442553	1.35901	down
TG 47:1	790.706	35.39	0.00063339	0.00357327	0.000759472		0.00718728	1.21535	0.281366	1.21535	up	-1.77538	-0.828125	1.77538	down
TG 48:4	798.673	32.8	9.92634e-08	2.42833e-06	0.000177843	0.00017867		2.94089	1.55625	2.94089	up	-1.36667	-0.45066	1.36667	down
TG 48:3	800.689	33.55	2.4317e-10	2.4236e-08	0.00017784	0.000177849	0.000189775	2.24408	1.16612	2.24408	up	-1.7433	-0.801819	1.7433	down
TG 48:2	802.706	34.85	7.23991e-09	3.09248e-07	0.00017784	0.000177941	0.00422368	2.53722	1.34325	2.53722	up	-1.50722	-0.591892	1.50722	down
TG 48:1	804.722	36.47	9.48108e-05	0.000726883	0.00024154	0.00249287		2.16816	1.11647	2.16816	up	-1.38729	-0.472265	1.38729	down
TG 50:5	824.689	33.3	3.62244e-06	4.92322e-05	0.000179202	0.00023454		2.88194	1.52704	2.88194	up	-1.35856	-0.442077	1.35856	down
TG 50:4	826.705	34.3	1.03136e-08	3.42639e-07	0.00017784	0.000177869	0.0348441	3.26933	1.709	3.26933	up	-1.42846	-0.514463	1.42846	down
TG 50:3	828.721	35.5	3.75936e-09	1.87341e-07	0.00017784	0.000178184	0.000442223	2.36729	1.24324	2.36729	up	-1.72018	-0.78256	1.72018	down
TG 50:2	830.737	36.99	5.8733e-06	7.31715e-05	0.000179714	0.000396535		2.46251	1.30013	2.46251	up	-1.46283	-0.548759	1.46283	down
TG 50:1	832.753	39.13	0.00708349	0.0207643	0.00729947	0.0389853		2.0065	1.00468	2.0065	up	-1.24383	-0.314784	1.24383	down
TG 51:2	844.752	37.3	1.81567e-07	3.61923e-06	0.000177843	0.000210119	0.00403891	2.0121	1.0087	2.0121	up	-1.5484	-0.630775	1.5484	down
TG 52:5	852.721	34.7	1.89148e-05	0.000176736	0.000194972	0.000329644		3.68551	1.88186	3.68551	up	-1.28276	-0.359246	1.28276	down
TG 52:4	854.736	36.3	3.54538e-09	1.87341e-07	0.00017784	0.000177841		3.56302	1.8331	3.56302	up	-1.26491	-0.339039	1.26491	down
TG 52:3	856.752	37.9	8.39378e-08	2.28158e-06	0.000177841	0.000178943	0.04715	2.94494	1.55824	2.94494	up	-1.44213	-0.528196	1.44213	down
TG 52:2	858.768	40.2	2.3985e-05	0.0002049	0.000202166	0.000349772		2.97166	1.57127	2.97166	up	-1.20826	-0.27293	1.20826	down
TG 53:3	870.767	39.4	3.64081e-07	6.04779e-06	0.00017786	0.000192197	0.0332544	2.18839	1.12987	2.18839	up	-1.39642	-0.481738	1.39642	down
TG 54:6	878.736	35.3	0.0015221	0.00669275	0.0026284	0.00551761		1.5325	0.615884	1.5325	up	-1.04479	-0.0632134	1.04479	down
TG 54:5	880.751	36.9	2.24419e-05	0.000197357	0.000211174	0.000270302		3.33702	1.73856	3.33702	up	-1.10879	-0.148991	1.10879	down
TG 54:4	882.767	38.9	2.18939e-10	2.4236e-08	0.00017784	0.00017784		4.43085	2.14758	4.43085	up	-1.09033	-0.124761	1.09033	down
TG 54:3	884.783	41	5.08548e-08	1.52056e-06	0.000177843	0.000177868		4.31892	2.11067	4.31892	up	-1.13551	-0.18334	1.13551	down
TG 55:4	896.779	39.9	1.0797e-05	0.00011132	0.00021415	0.000193945		3.39648	1.76404	3.39648	up	1.07444	0.103584	1.07444	up
DG 30:1	538.46	27.49	5.00529e-05	0.000415717	0.000200851	0.00459459		1.47924	0.564858	1.47924	up	-1.29911	-0.377524	1.29911	down
DG 32:0	568.507	28.58	0.0155513	0.0341901	0.0238393		0.0350285	1.03586	0.0508318	1.03586	up	-1.64042	-0.714066	1.64042	down
DG 32:1	566.491	28.16	0.00136303	0.00620947	0.00110869	0.0472962		1.32097	0.401596	1.32097	up	-1.22999	-0.298643	1.22999	down
DG 32:2	564.475	27.68	0.00170486	0.00728221	0.00165733		0.0195644	1.23647	0.306223	1.23647	up	-1.6718	-0.741401	1.6718	down
DG 33:0	582.522	28.87	0.0029431	0.010476	0.00602841		0.00725729	1.0172	0.0246086	1.0172	up	-1.90837	-0.932339	1.90837	down
DG 34:0	596.538	29.2	0.00137065	0.00620947	0.00678335		0.00198352	-1.1475	-0.198499	1.1475	down	-2.50152	-1.3228	2.50152	down
DG 34:2	592.507	28.29	1.05579e-07	2.42833e-06	0.000177841	0.000183771	0.0103721	1.51766	0.601848	1.51766	up	-1.22492	-0.292691	1.22492	down
DG 35:0	610.554	29.51	0.000556572	0.00320029	0.00294862		0.000954715	-1.14497	-0.19531	1.14497	down	-2.76527	-1.46742	2.76527	down
DG 36:0	624.569	29.9	0.00267564	0.00987674	0.00725919		0.00513502	-1.03838	-0.0543403	1.03838	down	-2.23743	-1.16184	2.23743	down
DG 36:1	622.554	29.3	0.00781569	0.0221092	0.00644768			-1.0956	-0.131717	1.0956	down	1.17414	0.231603	1.17414	up
DG 36:2	620.538	28.86	6.35009e-05	0.000513156	0.000759373	0.000240468		1.78665	0.837258	1.78665	up	1.11256	0.153888	1.11256	up
DG 36:3	618.522	28.51	0.000201383	0.00140032	0.000657837	0.000732432		1.95452	0.966818	1.95452	up	-1.00985	-0.0141402	1.00985	down
DG 37:0	638.585	30.3	0.00169759	0.00728221	0.00820623		0.00238034	-1.15925	-0.213197	1.15925	down	-2.623	-1.39122	2.623	down
DG 38:0	652.601	30.65	0.000513335	0.00303915	0.00409661		0.000740535	-1.26737	-0.341839	1.26737	down	-3.33135	-1.73611	3.33135	down
DG 38:2	648.569	29.5	0.000892244	0.00459967	0.00579977	0.00122054		1.6104	0.687423	1.6104	up	1.09071	0.125269	1.09071	up
DG 38:3	646.554	29.2	0.00391918	0.0134694	0.00387136	0.0293952		1.70445	0.769308	1.70445	up	-1.21082	-0.275982	1.21082	down
DG 38:4	644.538	29.15	0.0168089	0.0364192	0.0164076			1.58281	0.662491	1.58281	up	-1.17305	-0.230261	1.17305	down
DG 39:0	666.616	31.1	0.00607788	0.0181729	0.0112785		0.013989	1.02233	0.031856	1.02233	up	-1.92938	-0.948137	1.92938	down
DG 40:0	680.632	31.6	0.000693659	0.00384082	0.00401384		0.00106794	-1.18902	-0.249773	1.18902	down	-3.04641	-1.60711	3.04641	down
DG 40:1	678.616	30.8	0.000317185	0.00201784	0.00051158		0.00291532	1.14401	0.194097	1.14401	up	-1.69898	-0.764666	1.69898	down
PC 28:0	677.5	13.43	7.73676e-06	9.25317e-05	0.000188497	0.000203223		2.47777	1.30904	2.47777	up	-1.06007	-0.0841617	1.06007	down
PC 30:1	703.515	13.31	0.00312376	0.0109883	0.0023613			1.28253	0.358994	1.28253	up	-1.29122	-0.368731	1.29122	down
PC 30:0	705.53	13.33	0.0022448	0.00894927	0.00496354	0.00545248		1.66955	0.739462	1.66955	up	-1.00649	-0.00933932	1.00649	down
PC 34:2	757.563	13.12	0.00459949	0.0152805	0.00742162	0.0134316		-1.43373	-0.519772	1.43373	down	1.03358	0.0476531	1.03358	up
PC 34:1	759.578	13.12	8.45582e-06	9.36404e-05	0.000180032	0.00150366	0.0211184	-1.62147	-0.697305	1.62147	down	1.39632	0.481634	1.39632	up
PC 36:4	781.56	13.12	0.0137633	0.0311761	0.01097			-1.37377	-0.458143	1.37377	down	1.60326	0.681007	1.60326	up
PC 36:3	783.578	13.05	0.00849757	0.0228898			0.00696457	1.3462	0.428892	1.3462	up	1.60046	0.678486	1.60046	up
PC 36:2	785.595	13.04	4.60544e-06	5.98707e-05	0.000178679	0.0069208	0.00196732	-1.45592	-0.541932	1.45592	down	1.55842	0.640088	1.55842	up
PC 36:1	787.607	13.04	7.1363e-07	1.12303e-05	0.000177892	0.00024754	0.0159092	-1.90706	-0.931352	1.90706	down	1.42229	0.508219	1.42229	up
PC 38:5	807.577	13.05	0.00583478	0.0180195	0.00477411			-1.40746	-0.49309	1.40746	down	1.79681	0.84544	1.79681	up
PC 38:4	809.592	13.07	0.0129015	0.0301372	0.0105367			-1.30053	-0.3791	1.30053	down	1.54918	0.631501	1.54918	up
PC 38:3	811.61	12.98	0.00419533	0.0142546	0.0473507		0.00361758	1.14397	0.194052	1.14397	up	1.49667	0.581753	1.49667	up
PC 38:2	813.625	12.98	2.62635e-07	4.61929e-06	0.000177847	0.00022875	0.00452201	-1.9598	-0.970708	1.9598	down	1.53668	0.619817	1.53668	up
PC 38:1	815.637	12.99	3.41608e-06	4.86385e-05	0.000178628	0.000347222		-1.8061	-0.852878	1.8061	down	1.31216	0.391941	1.31216	up
PC 40:5	835.607	13.01	0.00982899	0.0251185	0.00764162			-1.66206	-0.732969	1.66206	down	1.45376	0.539792	1.45376	up
PC 40:2	841.657	12.91	0.000283331	0.00184165	0.00040231	0.00504823		-1.57486	-0.655221	1.57486	down	1.19885	0.261656	1.19885	up
SM 34:1;O2	702.567	14.66	0.000994115	0.00490406	0.00131321	0.00660176		-1.6154	-0.691894	1.6154	down	1.11856	0.161649	1.11856	up
SM 38:1;O2	758.64	14.44	0.00788313	0.0221092		0.00672876		-1.32953	-0.410915	1.32953	down	-1.10101	-0.138829	1.10101	down
SM 40:2;O2	784.649	14.35	0.00470748	0.0153303		0.00354324		1.59236	0.671171	1.59236	up	1.24636	0.317721	1.24636	up
SM 40:1;O2	786.665	14.32	0.0115952	0.0284734	0.00974319			-1.28905	-0.366313	1.28905	down	1.14639	0.197096	1.14639	up
SM 42:2;O2	812.679	14.28	0.000273646	0.00181823	0.000723176	0.00108003		1.83168	0.873168	1.83168	up	-1.033	-0.0468454	1.033	down
SM 44:2;O2	840.706	14.21	0.0158632	0.0346211	0.0258926	0.0330379		1.60288	0.68067	1.60288	up	-1.02127	-0.0303593	1.02127	down
PE 32:2	687.484	10.03	0.0117131	0.0284734			0.00890071	-1.58304	-0.662695	1.58304	down	-2.46673	-1.3026	2.46673	down
PE 34:1	717.53	10	0.00132904	0.0062091	0.0050455	0.00228712		-2.10042	-1.07068	2.10042	down	-1.0758	-0.105408	1.0758	down
PE 36:2	743.547	9.92	0.00791197	0.0221092	0.00716949			-1.61016	-0.687202	1.61016	down	1.22793	0.296226	1.22793	up
PE 36:1	745.559	9.94	0.000223072	0.00151588	0.000434531	0.00182953		-1.86837	-0.901782	1.86837	down	1.14114	0.190477	1.14114	up
PE 38:2	771.577	9.9	0.00590534	0.0180195	0.00444007			-1.34598	-0.428655	1.34598	down	1.33909	0.421255	1.33909	up
PE 40:1	801.621	9.87	0.00229515	0.00902959	0.00326043	0.00980566		-1.85425	-0.890834	1.85425	down	1.10635	0.145806	1.10635	up
PE O-38:6	749.535	9.63	0.00829893	0.0227649		0.00663585		1.80244	0.849955	1.80244	up	1.43267	0.518702	1.43267	up
PE O-38:5	751.549	9.7	0.00471701	0.0153303		0.00382818		1.92422	0.944275	1.92422	up	1.506	0.590718	1.506	up
PE O-38:2	757.594	9.8	0.00596633	0.0180195		0.00524265		1.77685	0.829325	1.77685	up	1.20194	0.265363	1.20194	up
PG 36:1	776.555	6.41	0.000804908	0.00422224	0.000723586	0.0276141		-1.91727	-0.939053	1.91727	down	1.5424	0.625177	1.5424	up
PG 34:1	748.524	6.41	0.000497671	0.00303681	0.000520941	0.0148963		-1.62383	-0.699402	1.62383	down	1.32045	0.401025	1.32045	up
PI 36:1	864.571	8.91	1.53802e-06	2.29934e-05	0.000178157	0.000211698		-1.89784	-0.924361	1.89784	down	1.24307	0.313906	1.24307	up
PI 34:1	836.54	8.79	0.00037862	0.00235849	0.00343714	0.000574284		-1.95524	-0.967347	1.95524	down	-1.14831	-0.199512	1.14831	down
Supplementary Table S5. List of 141 lipid species resulted from the Oneway ANOVA p (CorrBH) ( [Th1/Th17] vs [Th2] vs [Ctr] ), with a cut-off value of 0.05
