# Supplementary material for: Effects of Th1/Th17 and Th2 cytokines on lipid metabolism in differentiated keratinocytes
Source: Front Physiol. 2025 Feb 19;16:1387128. doi: 10.3389/fphys.2025.1387128 (PMC11880217; doi:10.3389/fphys.2025.1387128)
Supplement: Supplementary file 1 [file DataSheet1.zip › Supplementary Data Sheet/Supplementary Table S6.xlsx]

## Sheet: Supplementary Table S6
Compound	Mass	Retention Time	Ctr 1-r001: Log2(normalized)	Ctr 2-r001: Log2(normalized)	Ctr 1-r001: Log2(normalized)	Ctr 2-r001: Log2(normalized)	Ctr 1-r001: Log2(normalized)	Ctr 2-r001: Log2(normalized)	Th1/Th17 1-r001: Log2(normalized)	Th1/Th17 2-r001: Log2(normalized)	Th1/Th17 1-r001: Log2(normalized)	Th1/Th17 2-r001: Log2(normalized)	Th1/Th17 1-r001: Log2(normalized)	Th1/Th17 2-r001: Log2(normalized)	Th2 1-r001: Log2(normalized)	Th2 2-r001: Log2(normalized)	Th2 1-r001: Log2(normalized)	Th2 2-r001: Log2(normalized)	Th2 1-r001: Log2(normalized)	Th2 2-r001: Log2(normalized)
DG 36:0	624.569	29.9	14.7178	13.1016	14.0346	13.0015	13.2831	12.7168	13.2396	13.4205	13.33	13.8268	12.9541	13.7584	12.0029	11.6939	12.439	12.2154	12.7906	12.7426
TG 50:2	830.737	36.99	9.71277	10.305	11.1494	11.2213	11.439	11.4387	12.0098	11.9419	12.235	12.2752	12.3338	12.2712	10.127	10.2668	10.3262	10.4148	10.3425	10.4962
TG 52:3	856.752	37.9	9.85816	10.4218	11.026	11.1757	11.3015	11.2119	12.2052	12.1705	12.3798	12.502	12.4813	12.6056	10.2405	10.3476	10.2992	10.3846	10.1929	10.3612
DG 34:0	596.538	29.2	13.3705	11.9757	12.678	11.7477	11.8226	11.3303	11.8894	12.0919	11.8612	12.453	11.288	12.1503	10.4576	10.2526	10.987	10.8134	11.2719	11.2054
Cer[NS]34:1	537.513	26.76	11.0572	11.5717	12.2057	11.9524	12.0194	10.5335	12.5041	12.3501	13.789	13.3108	12.3676	12.3128	10.8799	10.6584	11.7654	11.7994	11.5228	12.3956
TG 52:2	858.768	40.2	9.96491	10.556	11.548	11.6179	11.9175	11.8903	12.5817	12.4885	12.8639	12.8434	13.1689	12.9759	10.7056	10.7702	10.9279	10.987	11.134	11.3323
TG 54:3	884.783	41	9.94753	10.4022	11.2567	11.2827	11.4425	11.3441	12.71	12.7775	13.0545	13.166	13.3243	13.3074	10.6356	10.658	10.7598	10.8354	10.7255	10.9614
PE 34:1	717.53	10	9.64728	9.88472	10.7234	10.7918	11.1702	11.1149	9.23701	9.41419	9.62697	9.51708	9.82056	9.29233	10.0641	10.0362	10.4729	10.5782	10.538	11.0104
TG 50:1	832.753	39.13	8.44862	9.02129	10.2151	10.4439	10.7506	10.7934	10.7306	10.5571	11.0938	10.9137	11.3718	11.0341	9.07461	9.20961	9.66315	9.67467	10.0146	10.1476
TG 50:3	828.721	35.5	8.73034	9.34543	9.46755	9.79573	9.7853	9.75403	10.6583	10.6719	10.681	10.8564	10.5794	10.8907	8.66241	8.9313	8.57129	8.78462	8.57337	8.66001
TG 48:2	802.706	34.85	8.46715	8.98324	9.26167	9.53861	9.51054	9.5327	10.5295	10.5287	10.5554	10.7117	10.4528	10.5753	8.55396	8.829	8.49435	8.74515	8.44895	8.67115
TG 48:1	804.722	36.47	8.11523	8.66344	9.52972	9.7706	9.92438	9.9852	10.3488	10.2542	10.5439	10.5064	10.6499	10.3842	8.55706	8.75656	8.7693	8.92284	8.95893	9.1903
TG 55:4	896.779	39.9	5.53575	5.6206	6.10927	6.23358	6.66176	6.60224	8.08951	8.62998	7.34081	7.44187	7.8619	7.98337	6.93902	6.40345	5.85192	5.65566	6.13616	6.3985
Cer[NH]44:1	693.659	29.04	5.64607	5.70758	7.51916	7.34232	7.29066	5.88357	7.91931	7.93018	8.83337	8.71207	7.76377	7.18635	5.67329	5.31695	6.84985	6.90777	6.43101	7.39618
Cer[NS]36:2	563.528	27	5.34708	6.86598	7.16705	6.97859	6.99984	5.48509	7.65136	7.57548	8.69179	7.91853	7.15538	7.10568	5.4325	6.20642	6.513	6.86271	6.4358	7.15925
Cer[EODS]68:2	1042	41.1	6.25224	5.66589	7.50492	7.32749	6.82173	5.91672	7.26506	7.13508	9.12887	8.69383	7.59407	7.24081	5.65724	5.23626	6.3006	6.42725	6.41308	7.32903
Cer[NDS]34:0	539.527	27.05	6.34429	6.79244	7.50732	7.21768	7.39138	5.81747	8.76454	8.57199	9.05292	8.94452	7.73369	6.59163	6.76185	6.70969	6.65494	6.99482	5.85631	6.99913
Cer[NH]42:1	665.627	28.49	5.85137	6.19155	7.53358	7.4002	7.31781	6.13346	7.97612	7.98059	8.97244	8.78804	7.78468	7.61368	5.70824	5.43109	6.98686	6.93868	6.79425	7.30728
TG 48:3	800.689	33.55	6.98131	7.73897	7.15597	7.47686	7.32442	7.32949	8.58173	8.61622	8.38884	8.61961	8.19417	8.60318	6.59725	6.80802	6.30751	6.59241	6.38711	6.5038
TG 46:2	774.675	33.2	6.86114	7.26908	7.03419	7.15362	6.93837	6.84266	8.53952	8.64448	8.39817	8.64647	8.17836	8.50106	6.60858	6.92975	6.36855	6.72099	6.27743	6.67924
TG 52:4	854.736	36.3	6.72392	7.06119	7.03667	6.97311	6.69184	6.48805	8.73049	8.85522	8.51313	8.85773	8.28499	8.73184	6.79677	6.95744	6.34711	6.62249	5.81895	6.39779
Cer[NS]32:1	509.481	25.9	7.09077	7.73999	8.9142	8.7036	8.71515	7.12637	9.03728	8.95743	10.4302	10.1273	8.78491	8.91031	7.00056	6.84455	8.11642	8.1232	8.13818	8.92534
Cer[NP]48:0	751.726	30.9	7.20107	7.8503	8.78656	8.59936	9.42806	6.71582	9.71597	9.4443	10.5233	10.0587	8.79258	8.9941	6.71668	6.57215	6.99182	7.47221	8.12678	9.48079
TG 46:1	776.691	34.44	7.05899	7.36993	7.84145	7.8756	7.89637	7.96956	9.07948	9.10174	9.09938	9.17846	9.04694	8.99332	7.16315	7.41921	7.11384	7.40371	7.13213	7.49897
TG 54:4	882.767	38.9	7.1542	7.40842	7.68347	7.55424	7.3289	7.20763	9.48557	9.55463	9.43663	9.75376	9.32787	9.66391	7.52728	7.57227	7.22208	7.46137	6.53402	7.27126
FA 27:0	410.412	27.58	7.61051	6.33045	7.79352	7.29424	7.72716	6.93567	5.7511	6.47062	6.60689	7.03594	7.18609	7.54115	5.9304	5.52284	6.26518	5.81265	6.69087	6.53167
DG 38:0	652.601	30.65	9.03368	7.92341	7.5172	6.91134	6.93848	6.50418	7.20455	7.5076	6.85685	7.50585	6.38345	7.31895	5.45662	5.22135	5.77464	5.67925	6.09663	6.18315
HexCer 42:1;O2	811.697	28.71	6.32759	6.48869	7.04221	6.58003	6.5047	6.20673	4.74005	5.03394	3.70946	3.98716	5.92908	6.27832	5.92442	5.5699	6.15158	6.08102	5.95826	5.92492
DG 40:0	680.632	31.6	7.83711	6.75656	6.35531	5.66556	5.87978	5.32711	6.13658	6.4301	5.73365	6.30267	5.40252	6.31727	4.43252	4.24768	4.71265	4.62108	5.07663	5.08821
FA 16:1n-7	311.3	18.874	5.55184	5.79056	6.78804	6.54866	6.97191	6.93419	5.33422	5.34409	5.95077	5.80854	6.18816	5.94866	5.12506	4.97088	5.58408	5.27841	5.78214	5.42877
DG 35:0	610.554	29.51	7.89503	6.87991	6.82504	6.12937	6.10203	5.78097	6.42811	6.68158	6.22185	6.77967	5.73917	6.5901	4.75368	4.64761	5.18582	5.08658	5.52174	5.61239
PE 32:2	687.484	10.03	5.47207	5.8923	7.13092	7.16422	7.85968	7.63182	5.66781	5.91511	6.2908	6.13014	6.88329	6.28769	5.08671	5.09693	5.62448	5.54947	6.03418	5.94365
Cer[EOP]68:2	1057.98	38.93	6.50517	6.57454	6.81708	6.53611	6.23098	4.86629	7.54906	7.53094	7.89929	7.70339	6.5977	6.97871	5.21093	5.07308	5.67257	5.88007	6.05944	6.73991
Cer[NH]46:1	721.692	29.68	5.68931	5.89669	7.01231	6.78562	6.55288	5.45392	7.26661	7.1503	8.3093	7.92729	7.46322	6.89051	5.27948	4.88995	6.34665	6.44018	6.11855	6.9752
PC 28:0	677.5	13.43	5.15996	5.71387	6.08659	6.30438	6.68179	6.60645	7.16593	7.35907	7.4324	7.36707	7.80124	7.28159	5.94862	6.04786	5.90063	6.04107	6.07149	6.03839
TG 54:5	880.751	36.9	5.87912	5.58335	6.61388	5.77677	5.16923	4.61436	7.27202	7.54372	7.30995	7.74874	6.85768	7.33595	5.75606	5.73509	5.67711	5.83129	4.42953	5.3137
Cer[EOP]66:2	1029.95	36.34	5.85186	6.17565	6.82775	6.62776	6.41689	4.62419	7.36963	7.27687	8.02751	7.7281	6.52801	6.4416	4.89136	4.63916	5.32352	5.40656	5.4743	7.01291
Cer[NP]50:0	779.756	31.89	6.01214	6.6011	6.30324	6.27929	6.37929	4.7905	7.44993	7.18091	7.77431	7.54865	6.93166	7.32557	5.23558	5.00595	5.14396	5.47118	6.40056	6.98997
TG 44:1	748.659	32.86	6.22479	6.17183	6.00235	5.8163	5.80102	5.37764	7.42552	7.56028	7.1881	7.49742	7.09509	7.32191	5.55797	5.89838	5.36249	5.68853	5.40704	5.96054
TG 50:4	826.705	34.3	5.42146	5.64634	5.37483	5.27423	5.04546	4.87313	7.13457	7.31141	6.71412	7.14616	6.48929	7.09387	5.03542	5.26398	4.50933	4.77441	4.24158	4.72396
TG 53:3	870.767	39.4	5.07679	5.32735	5.97825	5.69513	6.13858	6.14947	6.67721	6.80127	6.74536	6.84194	7.0475	7.03151	5.20323	5.28121	5.00325	5.04631	5.40639	5.53476
TG 46:3	772.658	32.26	5.02316	5.83246	5.02829	4.66669	4.76652	4.37547	6.39814	6.38185	6.18573	6.18319	6.02083	6.35343	4.63624	4.63993	4.27123	4.27687	4.17569	4.6148
TG 44:2	746.643	31.94	5.28458	5.85542	5.14556	4.8385	4.84874	4.6141	6.59928	6.68621	6.41977	6.4332	6.2749	6.50152	5.03558	4.92533	4.3986	4.63463	4.66711	5.01842
TG 44:0	750.674	34.04	4.92313	4.5097	6.05963	5.08138	5.42169	5.21297	6.0883	6.31456	6.13894	6.37979	6.45215	6.54103	4.41219	4.528	4.80652	4.85527	5.2081	5.3568
HexCer 40:1;O2	783.66	28.18	5.08209	5.34481	5.37628	5.24592	4.91403	4.71793	3.53278	3.86405	3.13821	3.2098	4.00021	4.2719	5.15083	4.88906	5.04203	4.95721	4.2977	4.54317
HexCer 34:1;O2	699.564	26.04	5.49067	4.8145	7.45105	6.47574	6.45309	5.62585	2.71055	2.66233	3.66587	3.84848	3.58533	3.59903	5.1422	4.65937	5.97554	5.76736	5.36367	5.52466
HexCer 44:1;O2	839.728	29.17	4.94758	4.81104	6.81514	6.16938	5.64568	5.28052	2.14503	2.40245	3.08133	2.94521	3.02282	3.67692	4.75007	4.42881	5.64378	5.69762	4.29356	4.48428
TG 52:5	852.721	34.7	4.89489	4.84694	4.74423	4.51416	3.65795	3.31011	6.32344	6.55509	6.05801	6.51423	5.58333	6.22535	4.54838	4.66042	3.78501	4.27755	2.77809	3.76337
FA 24:0	425.7	29.711	2.20347	4.3219	4.78163	4.82461	5.11676	4.6335	5.1987	5.131	5.51485	5.45188	5.53257	5.49121	4.12931	4.0732	4.72419	4.58516	4.19769	4.70837
TG 51:2	844.752	37.3	4.2369	4.09601	5.27944	4.83452	4.91509	4.77395	5.572	5.58798	5.88588	5.83687	5.62739	5.67799	3.97559	3.99376	4.13039	4.04767	3.88575	4.3181
Cer[NS]43:2	661.638	29.07	4.13721	4.60355	4.79168	4.46096	5.22528	2.82199	5.80697	5.7616	5.75282	5.74309	4.61053	5.34478	3.1616	2.7852	4.79191	4.42611	4.31753	5.00175
Cer[NDS]32:0	511.495	26.24	4.3697	4.41394	4.59995	4.42504	4.98858	3.80625	5.66982	5.57346	6.30829	6.2013	5.34931	4.55487	3.72663	3.36623	3.85422	3.92361	3.99452	4.79808
DG 37:0	638.585	30.3	6.15321	5.29009	4.70013	4.09344	4.59757	4.17564	4.69638	4.89008	4.16434	4.8783	4.13997	4.96183	3.16225	2.8701	3.25231	3.20961	4.07076	4.09775
Cer[NH]40:1	637.597	27.95	3.24464	2.9155	3.67287	3.43847	5.08441	4.33205	5.21916	5.3	4.83457	4.8309	5.92441	6.27272	3.09143	2.72318	3.02819	3.19933	5.38736	5.22344
TG 48:4	798.673	32.8	4.02412	3.97147	4.11533	3.3943	3.31379	3.08108	5.37185	5.55683	4.88463	5.23045	4.97195	5.22191	3.17085	3.46751	3.08802	3.25329	2.67347	3.54299
HexCer 40:2;O2	781.646	27.67	1.09613	2.54072	2.70621	2.31665	2.02511	1.37601	0.7031	0.439662	1.0648	0.495008	0.987104	0.474917	1.00522	0.637221	1.79933	1.66654	1.46118	1.49993
Cer[NS]49:2	745.733	31.38	1.82977	1.5544	2.93608	2.75053	1.52952	0.350723	2.46952	2.27842	3.7837	3.61074	1.96555	2.06539	0.358778	-0.00335153	-0.542305	0.0717267	1.33919	1.86709
Cer[NS]47:2	717.696	30.47	2.40053	2.42643	3.9113	3.8058	3.15499	0.657356	3.6531	3.6768	5.00899	4.8565	3.05706	3.47624	1.4368	1.10857	2.05748	2.92165	2.33331	3.03057
TG 42:2	718.611	30.94	3.46805	3.56408	4.18747	3.45302	2.12445	1.47381	4.26037	4.54541	4.64669	4.4715	3.11827	3.72326	3.13457	3.18735	2.85428	3.04816	2.08882	2.3612
TG 50:5	824.689	33.3	3.26924	3.38575	3.51157	3.02721	2.6893	1.92009	4.46387	4.95471	4.45686	4.79479	4.01826	4.27689	2.79413	2.83235	2.03877	2.81404	2.12138	2.55003
HexCer 46:1;O2	867.762	29.8	3.29159	3.28978	4.28377	3.45067	3.71558	3.21133	1.30594	2.17146	1.43491	1.77735	2.43407	2.81195	2.67052	2.59847	3.10095	2.82546	2.75485	3.28337
HexCer 44:2;O2	837.713	28.69	3.17966	4.53186	4.92169	4.41224	3.49212	2.98205	1.59377	1.67712	2.97445	3.11906	2.4658	2.15425	2.19863	0.77999	3.53391	3.34393	2.42631	3.15499
HexCer 38:1;O2	755.628	27.54	4.09591	4.04299	4.85131	4.64265	3.07303	2.77572	0.900616	1.26038	4.23444	2.86047	1.26323	1.40846	3.57158	3.22287	3.99958	3.9205	2.83375	3.03713
HexCer 42:2;O2	809.68	28.18	3.416	5.03355	4.82035	4.1763	3.91776	3.30826	2.02559	2.32171	3.41719	3.32773	2.3334	2.45856	2.76539	2.41274	3.69148	3.65438	3.11443	3.4255
Supplementary Table S6. List of the 64 lipid species FC >= 2.0 exported in cluster order and their log2 transformed concentration (pmol/mg protein).
